# Supplementary material for: Neuroprotection of Cholinergic Neurons with a Tau Aggregation Inhibitor and Rivastigmine in an Alzheimer’s-like Tauopathy Mouse Model
Source: Cells. 2024 Apr 6;13(7):642. doi: 10.3390/cells13070642 (PMC11011792; doi:10.3390/cells13070642)
Supplement: Supplementary file 1 [file cells-13-00642-s001.zip]

Archive with 1 entries (1 files):
- cells-2914578-supplementary.pdf
